# Supplementary material for: Waveguide-Enhanced Nanoplasmonic Biosensor for Ultrasensitive and Rapid DNA Detection
Source: Micromachines (Basel). 2024 Sep 21;15(9):1169. doi: 10.3390/mi15091169 (PMC11434338; doi:10.3390/mi15091169)
Supplement: Supplementary file 1 [file micromachines-15-01169-s001.zip]

Archive with 1 entries (1 files):
- micromachines-3189173-supplementary.pdf
